# Supplementary material for: A Case Study of Dysfunctional Nicotinamide Metabolism in a 20-Year-Old Male
Source: Metabolites. 2023 Mar 8;13(3):399. doi: 10.3390/metabo13030399 (PMC10055858; doi:10.3390/metabo13030399)
Supplement: Supplementary file 1 [file metabolites-13-00399-s001.zip]

Archive with 1 entries (1 files):
- metabolites-2223343-supplementary.pdf
